# Supplementary material for: Minor Variants of Orf1a, p33, and p23 Genes of VT Strain Citrus Tristeza Virus Isolates Show Symptomless Reactions on Sour Orange and Prevent Superinfection of Severe VT Isolates
Source: Viruses. 2023 Sep 30;15(10):2037. doi: 10.3390/v15102037 (PMC10612028; doi:10.3390/v15102037)
Supplement: Supplementary file 1 [file viruses-15-02037-s001.zip]

Archive with 1 entries (1 files):
- viruses-2611549-supplementary.pdf
